# Supplementary material for: Early Prediction of Intensive Care Unit–Acquired Weakness Using Easily Available Parameters: A Prospective Observational Study
Source: PLoS One. 2014 Oct 27;9(10):e111259. doi: 10.1371/journal.pone.0111259 (PMC4210178; doi:10.1371/journal.pone.0111259)
Supplement: Material S2 — Spreadsheet calculator. (XLS) [file pone.0111259.s004.xls]

## Sheet: calculator
Early prediction of Intensive Care Unit–acquired weakness using easily available parameters
	Luuk Wieske, Esther Witteveen, Camiel Verhamme, Daniela S. Dettling-Ihnenfeldt, Marike van der Schaaf, Marcus J. Schultz, Ivo N. van Schaik and Janneke Horn
	PLOS One
	Supplemental information 2
	Prediction model calculator
	spreadsheet calculator enabling calculation of predicted probabilities
	fill in the 3 predicting covariates for a patient in the blue section to obtain the predicted probability
	predicting covariates	value	remarks	range
	age	50	fill in age in years	19-91
	highest lactate in the first 48 hours*	10	fill in highest lactate in mmol/L	0,7-26,5
	treatment with any aminoglycoside in the first 48 hours	0	fill in 1 for yes and 0 for no
	logodds	-0.02681
	predicted probability for developing ICU-AW†	0.49
	*: lactate levels transformed using the natural logarithm are used in the prediction model
	†: calculations are based on regression coefficients adjusted for overfitting using an uniform shrinkage factor
	regression coefficients of prediction model
	intercept	-2.7763
	age	0.02262
	highest lactate in first 48 hours	0.77939
	treatment with any aminoglycoside	1.01149
	uniform shrinkage factor (i.e. calibration slope)	0.9398
	Corresponding author:
	Email: L.Wieske@amc.uva.nl
