# Supplementary material for: Early Prediction of Intensive Care Unit–Acquired Weakness Using Easily Available Parameters: A Prospective Observational Study
Source: PLoS One. 2014 Oct 27;9(10):e111259. doi: 10.1371/journal.pone.0111259 (PMC4210178; doi:10.1371/journal.pone.0111259)
Supplement: Material S3 — Data set. (CSV) [file pone.0111259.s005.csv]

	POWERID	gender	age	adm_type	adm_reason	infl.state	ICUAW	averageMRC	timetoMRC	min.calcium	max.lac	min.pfratio	min.platelet	avg.up	min.ph	gluc.max	gluc.min	max.sofa.48	nice_ap4_score	rass	LOS	MV.duration	max.sofa.adm	riskpnp.any	cortico.pre.any	defpnp	shock	cortico.adm	nmba	amino	died
1	1	male	53	unplanned	medical	no sepsis	no ICUAW	5	5	0,9	13,1	185	113	55,1966292134831	7,07	306,264996	70,2607932	11	80	-1	6	4	12	no	no	no	yes	yes	no	no	no
2	2	female	57	unplanned	medical	sepsis	ICUAW	1,083333333	7	1	NA	242,5	11	152,466598150051	7,19	185,5605564	81,070146	10	66	-3	12	9	10	yes	no	no	no	no	yes	no	no
3	5	male	41	unplanned	medical	sepsis	ICUAW	1,583333333	7	0,84	17,7	234	42	3,99042298483639	6,9	230,5995264	82,8717048	16	114	-5	16	13	16	no	no	no	yes	yes	no	yes	no
4	6	male	65	planned	surgical elec	no sepsis	no ICUAW	4	4	0,93	3,1	322,5	83	150,762873490146	7,26	255,8213496	77,4670284	9	76	-5	6	6	9	no	no	no	yes	yes	no	no	no
5	11	female	64	planned	surgical elec	no sepsis	no ICUAW	4	3	1,03	2,7	165	89	69,47368421	7,27	167,5449684	41,4358524	13	64	-1	11	10	13	no	yes	no	yes	yes	yes	no	no
6	12	male	74	unplanned	surgical emerg	sepsis	ICUAW	2,333333333	7	1,06	6,4	350	225	94,9660501053617	7,28	172,9496448	86,4748224	10	107	-3	15	13	10	no	no	no	yes	yes	no	yes	no
7	16	male	59	unplanned	medical	sepsis	no ICUAW	4,2	10	0,92	10,2	245	120	8,63623146263449	7,12	315,27279	72,062352	13	148	-3	11	9	16	no	no	no	yes	yes	yes	yes	no
8	20	female	25	unplanned	medical	sepsis	no ICUAW	5	6	1,01	4,1	78,3333333333333	74	71,15625	7,24	151,3309392	66,6576756	10	71	-3	31	28	10	no	no	no	yes	yes	no	no	no
9	21	female	39	unplanned	surgical emerg	sepsis	ICUAW	1,083333333	8	0,7	11,4	166,6667	21	45,4675231977159	7,22	327,8837016	72,062352	14	90	-5	8	6	15	yes	no	no	yes	yes	no	yes	no
10	25	male	60	planned	surgical elec	no sepsis	no ICUAW	5	12	1	1,2	95	135	67,0028818443804	7,27	183,7589976	93,6810576	5	69	-3	9	8	9	no	no	no	no	no	no	no	no
11	32	male	74	planned	surgical elec	no sepsis	ICUAW	2,25	21	0,97	5,4	220	27	16,0039761431412	7,31	189,163674	120,7044396	12	102	2	36	35	18	no	no	no	yes	no	no	no	yes
12	36	female	59	unplanned	surgical emerg	sepsis	no ICUAW	5	11	1,06	1,5	365	204	0	7,31	147,7278216	93,6810576	6	38	-3	17	16	9	yes	no	no	yes	yes	no	no	no
13	41	female	71	unplanned	surgical emerg	no sepsis	ICUAW	0	16	0,93	11,2	357,142857142857	58	64,7030185004868	7,3	286,4478492	28,8249408	9	62	-3	28	26	19	no	no	no	yes	no	no	no	yes
14	43	female	63	unplanned	surgical emerg	sepsis	ICUAW	1,5	7	0,97	7,5	295	147	17,7570093457944	7,17	250,4166732	91,8794988	8	90	-5	10	9	15	no	no	no	yes	yes	no	yes	no
15	46	female	70	unplanned	medical	sepsis	no ICUAW	4,5	5	1,18	2,5	177,5	206	137,220999685633	7,32	198,171468	59,4514404	6	75	0	7	5	9	no	no	no	no	yes	no	no	no
16	47	female	72	unplanned	medical	sepsis	ICUAW	3,666666667	5	1,07	2,3	137,5	249	106,423099587507	7,32	252,218232	102,6888516	5	82	0	15	14	5	yes	no	no	no	yes	no	no	no
17	48	male	65	unplanned	surgical emerg	no sepsis	ICUAW	3,444444444	4	1	2,4	492	129	95,8639705882353	7,32	187,3621152	99,085734	4	47	-3	4	4	4	no	no	no	no	yes	no	no	no
18	49	male	58	unplanned	surgical emerg	no sepsis	no ICUAW	4,666666667	7	1,05	9,4	111,666666666667	33	108,158429248477	7,31	180,15588	109,8950868	10	48	-5	7	6	11	no	no	no	no	no	no	no	no
19	56	female	67	unplanned	medical	sepsis	ICUAW	3,25	6	0,99	3,5	125	121	139,242336610758	7,31	147,7278216	79,2685872	7	70	2	7	7	8	no	no	no	no	no	no	yes	no
20	58	male	80	unplanned	medical	sepsis	no ICUAW	5	5	0,8	11,1	190	99	39,8870636550308	7,07	329,6852604	43,2374112	13	126	-1	6	4	14	no	no	no	yes	yes	no	no	yes
21	60	female	91	unplanned	medical	sepsis	no ICUAW	5	7	1,06	5,5	164,444444444444	176	30,2136317395727	7,22	239,6073204	95,4826164	9	97	-3	7	6	10	no	no	no	yes	yes	no	no	no
22	61	male	74	unplanned	surgical emerg	sepsis	no ICUAW	5	4	0,84	3,5	185	110	110,456553755523	7,4	225,19485	97,2841752	9	76	-2	5	2	9	no	no	no	yes	yes	no	no	no
23	64	male	31	planned	surgical elec	no sepsis	no ICUAW	5	4	0,87	1,9	178	127	201,904761904762	7,4	237,8057616	117,101322	9	34	2	5	3	9	no	no	no	yes	no	no	no	no
24	67	female	61	unplanned	medical	sepsis	ICUAW	3	7	0,91	2,3	152,5	445	189,102256361018	7,28	219,7901736	97,2841752	12	76	-3	8	5	12	no	no	no	no	yes	no	yes	no
25	68	female	76	unplanned	surgical emerg	sepsis	ICUAW	3,5	10	0,85	7,2	308	93	17,7721518987342	7,15	326,0821428	82,8717048	12	138	-5	9	5	16	no	no	no	yes	yes	no	yes	no
26	74	female	62	planned	surgical elec	sepsis	ICUAW	3,916666667	7	0,88	17,7	114	210	14,6501328609389	6,86	232,4010852	75,6654696	11	74	-5	35	28	16	no	no	no	yes	yes	no	yes	no
27	77	female	53	unplanned	medical	sepsis	no ICUAW	4	4	1,07	NA	200	125	113,225806451613	7,35	176,5527624	95,4826164	8	31	-3	4	3	9	no	no	no	yes	no	no	yes	no
28	85	male	85	planned	surgical elec	no sepsis	no ICUAW	5	4	0,87	2,8	310,7	65	93,6908517350158	7,31	192,7667916	88,2763812	8	68	2	4	2	9	no	no	no	no	no	no	no	no
29	93	female	71	unplanned	medical	sepsis	no ICUAW	4	6	0,92	1,6	160	168	102,373581011352	7,24	241,4088792	102,6888516	9	57	-4	6	5	9	no	no	no	no	yes	no	no	no
30	100	male	66	unplanned	surgical emerg	sepsis	no ICUAW	5	2	0,82	2,5	135	155	109,907407407407	7,27	185,5605564	82,8717048	9	70	0	3	2	9	no	no	no	no	no	no	yes	no
31	103	male	63	unplanned	medical	no sepsis	no ICUAW	5	4	0,88	1,3	185	72	144,42601194426	7,27	147,7278216	113,4982044	9	59	-2	7	6	9	no	no	no	no	no	no	no	no
32	105	male	20	unplanned	medical	sepsis	ICUAW	0,583333333	17	0,83	11	105,714285714286	20	69,7075651621106	7,09	225,19485	93,6810576	15	113	-3	15	10	16	yes	yes	no	yes	yes	no	yes	no
33	108	male	38	unplanned	surgical emerg	no sepsis	no ICUAW	4,625	20	1,06	1,6	124,5	112	116,400391261819	7,31	154,9340568	109,8950868	5	36	-3	13	11	8	no	no	no	no	no	no	no	no
34	110	male	32	unplanned	medical	sepsis	no ICUAW	5	5	1,02	4,3	204	108	159,448499594485	7,14	126,109116	61,2529992	6	72	-1	7	4	6	no	no	no	no	no	yes	no	no
35	115	male	63	unplanned	medical	sepsis	ICUAW	2,583333333	7	1,01	9,3	169,230769230769	260	143,503937007874	7,26	239,6073204	61,2529992	9	99	-3	10	9	12	no	no	no	yes	yes	no	yes	no
36	116	male	56	planned	surgical elec	no sepsis	no ICUAW	5	6	1	2,3	202,5	147	43,776057176891	7,25	183,7589976	115,2997632	6	58	0	14	13	8	no	no	no	no	no	no	no	no
37	117	male	43	unplanned	medical	sepsis	ICUAW	3,416666667	27	1,02	6	214	37	5,67010309278351	7,14	509,8411404	28,8249408	14	98	0	11	4	14	no	no	no	no	yes	no	no	no
38	118	male	30	unplanned	surgical emerg	sepsis	no ICUAW	4,5	7	0,57	7,4	252,5	26	12,9406307977737	7,17	176,5527624	88,2763812	19	136	-3	8	6	19	no	no	no	yes	yes	no	yes	no
39	120	male	65	unplanned	surgical emerg	sepsis	ICUAW	0	16	0,86	5,4	234,375	66	51,7046979865772	7,25	198,171468	115,2997632	12	91	-3	31	21	18	no	no	no	yes	yes	no	yes	yes
40	128	male	54	planned	surgical elec	sepsis	no ICUAW	5	18	1,03	1,9	267,5	170	100,652045050385	7,31	201,7745856	120,7044396	8	86	-2	29	26	10	no	no	no	yes	yes	no	yes	no
41	130	male	74	planned	surgical elec	no sepsis	no ICUAW	5	6	0,88	4	148	60	121,572962728996	7,38	232,4010852	72,062352	14	88	-2	6	6	14	no	no	no	yes	no	no	no	no
42	131	male	59	unplanned	surgical emerg	sepsis	no ICUAW	5	14	0,95	2,9	140	80	127,04280155642	7,26	444,9850236	79,2685872	9	54	-5	15	10	9	no	no	no	yes	no	no	no	no
43	138	male	63	unplanned	surgical emerg	sepsis	ICUAW	1,666666667	18	0,99	3,9	162	35	43,1174089068826	7,21	282,8447316	68,4592344	12	85	-4	31	28	12	no	yes	no	yes	yes	no	yes	yes
44	148	female	55	unplanned	surgical emerg	no sepsis	ICUAW	1,166666667	14	0,68	15,3	144	44	12,7928772258669	6,99	171,148086	52,2452052	16	122	-5	45	42	21	no	no	no	yes	yes	no	no	yes
45	150	female	62	unplanned	surgical emerg	sepsis	ICUAW	1,25	13	1,02	6,7	101,666666666667	10	18,7545967148811	7,14	201,7745856	82,8717048	16	100	-5	43	41	20	yes	no	no	yes	yes	no	yes	no
46	161	male	40	unplanned	medical	sepsis	ICUAW	3,916666667	8	1,04	11,6	215	52	21,9725707615991	7,22	277,4400552	104,4904104	16	109	-2	22	5	19	yes	no	no	yes	yes	no	yes	yes
47	171	male	47	unplanned	medical	sepsis	ICUAW	1,333333333	21	0,79	26,5	90	19	4,35308343409915	7,05	306,264996	54,046764	18	110	-5	28	14	18	no	no	no	yes	yes	yes	yes	no
48	174	female	42	unplanned	surgical emerg	sepsis	no ICUAW	5	10	1,13	NA	425	317	85,3712393044438	7,35	192,7667916	122,5059984	1	26	0	24	19	3	no	no	no	no	no	no	no	no
49	182	male	58	unplanned	medical	no sepsis	no ICUAW	4,666666667	8	0,91	10,2	142	197	77,6675786593707	7,25	176,5527624	50,4436464	11	121	-3	4	3	11	no	no	no	no	no	no	no	no
50	183	male	60	planned	surgical elec	sepsis	ICUAW	0,666666667	11	0,9	3	192,5	123	128,269837418102	7,2	205,3777032	79,2685872	9	94	-5	25	19	12	no	no	no	yes	yes	yes	yes	no
51	186	male	70	planned	surgical elec	no sepsis	no ICUAW	5	13	1,07	3,7	109,5	149	142,8431373	7,33	210,7823796	99,085734	12	59	-5	12	11	12	no	no	no	yes	no	yes	no	no
52	188	male	30	unplanned	medical	sepsis	no ICUAW	4,333333333	16	0,93	0,9	134	29	135,77258654658	7,28	153,132498	109,8950868	11	89	-5	16	14	11	no	no	no	yes	no	no	no	no
53	194	male	59	unplanned	medical	sepsis	no ICUAW	5	9	0,92	4,4	100	225	95,6256358087487	7,11	153,132498	111,6966456	12	85	-3	11	11	12	yes	no	no	yes	yes	yes	no	no
54	197	female	78	unplanned	medical	no sepsis	no ICUAW	4,75	7	1,05	NA	205	360	147,453310696095	7,32	185,5605564	88,2763812	5	64	0	9	7	5	no	no	no	no	no	yes	no	no
55	199	male	42	planned	surgical elec	sepsis	no ICUAW	4,666666667	4	1,13	1,5	240	78	79,8902517753389	7,32	180,15588	88,2763812	9	57	-3	4	3	9	yes	no	no	no	no	no	yes	no
56	205	male	80	unplanned	surgical emerg	no sepsis	ICUAW	3	23	0,66	18,9	66,25	33	2,88079470198675	7,24	439,5803472	102,6888516	18	99	-5	30	22	21	no	no	no	yes	yes	no	no	no
57	207	female	29	unplanned	surgical emerg	sepsis	no ICUAW	5	3	0,89	0,9	275	99	69,275053304904	7,25	181,9574388	109,8950868	13	99	0	7	5	13	yes	yes	no	yes	yes	yes	no	no
58	213	female	67	planned	surgical elec	no sepsis	no ICUAW	5	3	1,03	2,8	207,5	67	131,389467420411	7,43	275,6384964	109,8950868	8	52	0	7	6	8	no	no	no	no	no	no	no	no
59	215	male	83	planned	surgical elec	no sepsis	ICUAW	3,666666667	16	0,93	1,8	457,142857142857	66	59,5555555555556	7,28	194,5683504	86,4748224	11	65	-2	23	21	11	yes	yes	no	no	yes	no	no	no
60	216	female	77	unplanned	medical	sepsis	ICUAW	3,166666667	12	1,09	3,1	91,6666666666667	166	102,220812182741	7,27	183,7589976	86,4748224	7	98	0	18	17	8	no	no	no	no	yes	no	yes	no
61	217	female	73	unplanned	surgical emerg	no sepsis	ICUAW	0	10	1,09	4	106,55737704918	144	89,9232022341168	7,29	187,3621152	113,4982044	11	64	-4	17	15	11	no	no	no	no	no	no	no	no
62	219	male	67	unplanned	medical	sepsis	ICUAW	3,833333333	8	1	3,2	185,625	168	106,780888030888	7,13	248,6151144	117,101322	10	78	-3	7	5	11	yes	no	no	yes	yes	no	no	no
63	226	male	70	planned	surgical elec	no sepsis	no ICUAW	5	5	0,61	2,6	267,5	176	126,522481502561	7,35	198,171468	90,07794	7	102	0	5	4	7	no	no	no	yes	no	no	no	no
64	233	female	75	unplanned	medical	sepsis	no ICUAW	4,666666667	4	1,12	1,5	167,5	131	168,538268506901	7,15	192,7667916	84,6732636	8	77	0	4	4	9	no	no	no	no	no	no	no	no
65	235	female	32	unplanned	medical	sepsis	no ICUAW	4,5	9	0,99	2,5	148	60	6,27536684358414	7,12	171,148086	77,4670284	12	108	-5	10	8	12	no	yes	no	no	yes	yes	yes	no
66	241	male	53	unplanned	medical	sepsis	no ICUAW	4,833333333	24	1,12	1,9	95,689	118	83,927591881514	7,1	172,9496448	55,8483228	9	84	-5	19	17	9	yes	no	no	no	no	yes	no	no
67	242	male	62	unplanned	medical	sepsis	ICUAW	0,2	8	0,95	6,2	225	35	65,1477058453803	7,22	158,5371744	54,046764	14	104	-3	12	12	20	no	no	no	yes	yes	no	yes	yes
68	244	male	42	unplanned	medical	no sepsis	ICUAW	1,125	27	1,09	1,4	316	143	105,588337382853	7,35	158,5371744	108,093528	6	39	-5	30	29	8	no	no	no	no	yes	no	no	yes
69	250	male	72	unplanned	medical	sepsis	ICUAW	0,166666667	21	1,04	1,4	192,5	100	121,345029239766	7,31	142,3231452	82,8717048	10	113	-5	26	26	11	no	no	no	no	yes	no	no	yes
70	252	male	79	planned	surgical elec	sepsis	no ICUAW	4,833333333	12	0,77	3,7	124,5	69	51,52073733	7,26	230,5995264	99,085734	13	73	2	12	8	13	yes	no	no	yes	no	no	no	no
71	255	male	75	unplanned	medical	no sepsis	no ICUAW	5	17	0,97	4,4	245,714285714286	138	178,375765388334	7,07	241,4088792	122,5059984	8	83	-3	18	16	10	no	no	no	yes	no	yes	no	no
72	257	male	52	unplanned	medical	sepsis	no ICUAW	5	17	1,03	3,2	88,3333333333333	112	186,523736600306	7,3	167,5449684	111,6966456	5	55	-3	7	6	5	no	yes	no	no	yes	no	no	no
73	260	male	73	unplanned	surgical emerg	sepsis	no ICUAW	5	7	0,89	4,2	495	52	7,52895752895753	7,21	225,19485	97,2841752	14	107	-3	6	4	14	no	no	no	yes	yes	no	no	no
74	266	female	64	unplanned	medical	sepsis	ICUAW	3,166666667	11	0,85	2,2	177,777777777778	10	11,3046231792274	7,19	254,0197908	86,4748224	15	121	-5	9	9	19	yes	no	no	yes	yes	yes	yes	no
75	267	male	80	unplanned	medical	sepsis	no ICUAW	4,833333333	4	1,02	1,7	114,545454545455	277	104,361263736264	7,3	372,9226716	113,4982044	7	74	2	15	13	7	yes	no	no	yes	yes	no	no	yes
76	268	male	59	unplanned	surgical emerg	sepsis	ICUAW	3,166666667	10	0,81	4,9	285	187	129,29085303186	7,27	270,23382	88,2763812	8	71	1	33	33	13	yes	no	no	yes	yes	no	yes	yes
77	273	male	67	planned	surgical elec	no sepsis	ICUAW	2,25	10	0,99	3,7	98,75	53	135,6190476	7,28	295,4556432	91,8794988	13	67	1	24	21	18	yes	no	no	yes	no	no	yes	no
78	276	male	62	planned	surgical elec	sepsis	ICUAW	0	15	1,01	16,4	98,3333333333333	16	9,25925925925926	7,12	169,3465272	73,8639108	14	119	-5	19	18	22	no	no	no	yes	yes	yes	yes	yes
79	282	male	75	unplanned	medical	sepsis	no ICUAW	4	4	1,12	1,8	170	152	126,267389766564	7,32	192,7667916	86,4748224	10	53	-2	5	3	10	no	no	no	yes	yes	no	no	no
80	284	female	72	unplanned	medical	sepsis	ICUAW	2,428571429	9	1	4,3	240	143	127,678309363076	7,13	232,4010852	108,093528	13	108	0	16	15	13	no	no	no	yes	yes	yes	yes	no
81	287	female	67	unplanned	medical	sepsis	no ICUAW	5	9	1,13	10,8	200	118	120,952628839146	7,11	376,5257892	63,054558	11	87	-3	7	6	11	yes	no	no	yes	yes	yes	no	no
82	290	female	26	unplanned	medical	sepsis	ICUAW	3,2	13	0,73	13,8	95,2941176470588	17	11,3411341134113	7,08	230,5995264	63,054558	18	91	-5	36	32	18	no	no	no	yes	yes	no	yes	no
83	294	female	72	unplanned	medical	sepsis	ICUAW	2,666666667	5	1,1	2,2	147,5	139	165,97875569044	7,34	194,5683504	66,6576756	9	72	-1	9	9	9	yes	no	no	yes	no	yes	no	yes
84	295	male	53	unplanned	medical	sepsis	ICUAW	3	4	1,07	2,4	382,5	65	116,598809896649	7,24	293,6540844	122,5059984	9	58	-1	10	9	11	no	no	no	yes	no	no	yes	yes
85	307	male	71	unplanned	medical	sepsis	ICUAW	2,833333333	17	1,05	1,6	290	655	122,048364153627	7,36	163,9418508	106,2919692	9	91	-2	21	14	10	yes	no	no	yes	no	yes	yes	no
86	308	male	76	planned	surgical elec	no sepsis	ICUAW	3,5	5	0,97	2,2	200	200	189,608021877849	7,26	178,3543212	77,4670284	11	106	-3	10	10	11	yes	no	no	no	no	no	no	yes
87	312	male	74	unplanned	medical	sepsis	no ICUAW	4	10	0,87	4,9	145	68	13,4776987718164	7,28	282,8447316	41,4358524	13	102	-3	17	4	13	yes	no	no	yes	yes	yes	yes	no
88	316	female	72	unplanned	surgical emerg	sepsis	ICUAW	1,333333333	10	0,99	10	206,25	47	61,57	7,14	183,7589976	84,6732636	13	121	-5	37	35	18	no	no	no	yes	yes	no	yes	no
89	317	female	71	planned	surgical elec	no sepsis	ICUAW	3	7	1,11	7	121,666666666667	93	41,501976284585	7,2	261,226026	102,6888516	10	78	-3	23	22	14	no	no	no	yes	yes	no	no	no
90	318	female	68	planned	surgical elec	no sepsis	no ICUAW	4,666666667	6	1,12	4,6	71,4285714285714	128	127,094594594595	7,35	194,5683504	86,4748224	13	62	-1	8	7	13	no	no	no	yes	no	no	no	no
91	321	female	74	planned	surgical elec	sepsis	ICUAW	3,4	9	1,16	6,2	147,5	170	127,017082785808	7,22	275,6384964	57,6498816	6	84	-3	11	9	7	no	no	no	no	yes	no	yes	no
92	323	female	61	unplanned	medical	sepsis	no ICUAW	4	8	0,77	5,4	100	10	17,1660117878193	7,18	171,148086	52,2452052	14	96	0	11	7	18	yes	no	no	yes	yes	no	yes	no
93	331	female	82	unplanned	medical	sepsis	ICUAW	0	4	0,98	4,5	290	46	58,9756560227632	7,1	281,0431728	90,07794	13	110	-3	22	21	13	no	no	no	yes	yes	no	yes	yes
94	340	male	79	planned	surgical elec	sepsis	no ICUAW	4	7	1,11	NA	184,444444444444	293	111,32364192808	7,3	248,6151144	99,085734	8	64	0	28	26	11	no	no	no	yes	no	no	yes	yes
95	342	male	51	unplanned	medical	sepsis	no ICUAW	4,833333333	5	0,8	10	285	23	63,6469492314858	7,27	162,140292	25,2218232	16	129	-5	7	5	16	yes	no	no	yes	yes	no	no	no
96	344	female	70	unplanned	medical	sepsis	no ICUAW	4	3	1,08	1,6	164,444444444444	18	43,3187478963312	7,18	435,9772296	73,8639108	14	118	0	5	4	14	yes	no	no	yes	no	no	no	no
97	350	female	71	unplanned	surgical emerg	sepsis	ICUAW	2,25	12	1,06	2,6	368,571428571429	388	89,8617511520737	7,17	306,264996	84,6732636	8	95	-1	8	7	10	no	no	no	no	yes	no	no	no
98	351	female	46	unplanned	surgical emerg	no sepsis	no ICUAW	4,833333333	6	1,01	1,2	142	217	82,3327615780446	7,39	178,3543212	108,093528	5	82	2	4	3	7	no	no	no	no	yes	no	no	no
99	354	female	50	unplanned	medical	sepsis	no ICUAW	5	9	0,76	4,3	205	36	27,3620559334845	7,22	207,179262	37,8327348	10	74	-5	10	7	15	yes	no	no	yes	yes	yes	yes	no
100	355	male	67	unplanned	medical	sepsis	ICUAW	0	9	1,15	1,6	72,85	350	119,105567386675	7,19	187,3621152	90,07794	8	56	-5	32	28	10	no	no	no	yes	no	yes	no	no
101	356	male	52	unplanned	medical	sepsis	ICUAW	2,166666667	39	1,1	NA	147,5	45	113,419791372991	7,32	207,179262	117,101322	9	70	-1	51	47	15	yes	yes	no	no	yes	no	no	no
102	358	female	67	unplanned	surgical emerg	no sepsis	ICUAW	0	13	1,01	3,5	136,666666666667	107	79,16915720263	7,24	306,264996	126,109116	9	75	-3	27	22	16	no	no	no	yes	yes	no	no	yes
103	363	male	64	unplanned	medical	sepsis	ICUAW	2,833333333	19	0,7	13,2	49,5	89	138,380281690141	7,02	315,27279	95,4826164	12	110	0	18	17	12	no	no	no	yes	yes	no	yes	no
104	364	female	42	unplanned	surgical emerg	sepsis	ICUAW	3	12	0,94	5,9	140	243	7,00480192076831	7,06	185,5605564	86,4748224	13	122	-5	54	37	16	no	no	no	yes	yes	no	yes	no
105	365	female	76	unplanned	surgical emerg	sepsis	ICUAW	1,5	4	0,99	2,8	206,666666666667	256	53,9016393442623	7,22	340,4946132	73,8639108	7	85	0	6	4	7	yes	no	no	yes	yes	no	yes	yes
106	367	female	64	unplanned	medical	sepsis	ICUAW	2,833333333	2	0,88	12,7	331,428571428571	145	78,2766651141127	7,1	216,187056	82,8717048	15	133	-1	5	3	15	no	no	no	yes	yes	no	yes	no
107	373	female	84	unplanned	medical	sepsis	ICUAW	3,333333333	10	1,12	NA	213,75	273	174,801061007958	7,21	208,9808208	81,070146	6	86	0	36	33	7	no	no	no	no	yes	no	no	yes
108	382	male	63	unplanned	medical	sepsis	ICUAW	2	5	1,15	2,2	248,57	15	51,190243902439	7,15	241,4088792	108,093528	16	118	-1	33	27	16	yes	no	no	yes	no	no	yes	yes
109	383	female	63	unplanned	medical	sepsis	ICUAW	0,333333333	19	0,97	7	280	107	56,7818831942789	7,25	291,8525256	46,8405288	12	104	2	5	3	12	no	no	yes	yes	yes	no	yes	yes
110	384	female	89	unplanned	surgical emerg	no sepsis	ICUAW	2	8	1,01	4,6	395	79	26,9395840211291	7,3	180,15588	97,2841752	10	111	-3	9	6	15	no	no	no	yes	yes	no	no	no
111	385	female	84	unplanned	surgical emerg	no sepsis	ICUAW	2,75	7	1,09	11,5	102,5	84	10,2145045965271	7,37	241,4088792	50,4436464	12	88	-2	13	10	14	no	no	no	no	yes	no	no	no
112	389	female	58	unplanned	medical	sepsis	ICUAW	3,666666667	3	0,99	2,1	132	163	137,32210281731	7,29	236,0042028	48,6420876	8	61	0	7	5	8	yes	no	no	no	no	no	no	no
113	392	male	38	planned	surgical elec	sepsis	no ICUAW	5	11	1,1	NA	217,5	137	89,972485478447	7,34	160,3387332	122,5059984	5	34	-1	11	10	5	no	no	no	no	yes	no	no	no
114	395	male	58	unplanned	medical	sepsis	ICUAW	0	24	0,85	5,8	198	10	11,2724167378309	7,22	266,6307024	108,093528	15	116	-5	49	48	21	yes	no	no	yes	yes	yes	yes	yes
115	397	male	73	unplanned	medical	sepsis	ICUAW	1,25	6	1,06	5,2	130	72	156,095215195961	7,19	180,15588	95,4826164	14	92	-5	20	13	14	yes	no	no	yes	yes	yes	yes	no
116	398	male	45	unplanned	medical	sepsis	no ICUAW	4,5	8	1,03	3,1	171,111111111111	36	103,918722786647	7,2	156,7356156	52,2452052	11	97	-5	9	7	11	yes	no	no	yes	yes	no	yes	no
117	400	female	81	unplanned	medical	sepsis	ICUAW	3,666666667	9	0,9	10,3	207,5	98	41,9117647058824	7,01	488,2224348	68,4592344	12	91	-5	11	9	13	yes	yes	no	yes	yes	no	no	no
118	402	male	23	unplanned	medical	sepsis	no ICUAW	4	11	0,93	11,7	195	96	182,432432432432	6,98	266,6307024	75,6654696	9	60	-3	10	8	10	no	no	no	yes	no	no	no	no
119	409	male	61	unplanned	medical	sepsis	no ICUAW	4	9	0,99	3,1	120	196	89,7123607152112	7,14	248,6151144	84,6732636	12	74	-5	9	7	12	yes	no	no	yes	yes	no	no	yes
120	413	male	71	unplanned	medical	sepsis	ICUAW	0,333333333	7	1,08	2,2	93,8461538461538	272	54,9987215545896	7,23	497,2302288	88,2763812	7	75	-5	14	9	9	yes	no	yes	yes	yes	no	yes	no
121	416	male	62	unplanned	medical	sepsis	no ICUAW	4,8	9	1,18	NA	158,536585365854	149	157,179818887451	7,26	199,9730268	129,7122336	7	47	-1	9	7	7	yes	no	no	no	yes	no	no	no
122	417	male	30	unplanned	medical	sepsis	ICUAW	3	5	1,05	5,4	190,5	22	18,7690226580994	7,13	291,8525256	100,8872928	16	94	-2	14	6	16	no	no	no	yes	yes	no	yes	yes
123	423	female	57	unplanned	surgical emerg	sepsis	ICUAW	3	20	1,16	2,3	266,25	50	163,303870771106	7,26	293,6540844	57,6498816	13	82	-3	5	4	13	no	no	no	yes	yes	no	yes	no
124	424	male	78	unplanned	medical	sepsis	no ICUAW	4,75	7	0,89	5,2	157,5	275	66,448138609225	7,2	241,4088792	84,6732636	10	105	-1	13	9	10	no	no	no	yes	no	no	yes	no
125	427	male	32	unplanned	medical	sepsis	ICUAW	3,5	17	0,87	1,7	202	36	73,1301939058172	7,19	353,1055248	55,8483228	11	117	-5	17	14	19	no	no	no	yes	yes	no	no	no
126	430	male	58	unplanned	medical	sepsis	no ICUAW	4	9	1,17	1,5	156	190	27,2054794520548	7,22	172,9496448	118,9028808	10	72	-5	11	8	14	yes	no	no	yes	yes	yes	yes	no
127	432	male	72	unplanned	medical	no sepsis	ICUAW	3,75	8	0,95	17,5	255	224	7,70642201834862	7,17	259,4244672	106,2919692	10	100	0	10	3	11	no	no	yes	no	yes	no	no	no
128	436	female	59	unplanned	medical	no sepsis	no ICUAW	4,555555556	6	1,09	NA	376,666666666667	199	99,6190476190476	7,41	181,9574388	147,7278216	2	33	-2	5	4	4	no	yes	no	no	yes	no	no	no
129	441	male	51	planned	surgical elec	no sepsis	no ICUAW	5	13	1,14	2,5	138,75	147	153,75	7,34	181,9574388	84,6732636	8	28	1	7	6	8	no	no	no	yes	no	no	no	no
130	445	male	77	planned	surgical elec	no sepsis	ICUAW	3,454545455	11	0,99	4,1	134	115	21,9491283223778	7,18	205,3777032	120,7044396	11	84	-5	12	9	16	no	no	no	yes	yes	yes	no	no
131	447	female	83	planned	surgical elec	sepsis	ICUAW	3,166666667	27	0,92	2,9	210	44	75,2625437572929	7,13	207,179262	79,2685872	9	75	2	18	17	10	no	no	no	yes	yes	no	no	no
132	449	male	58	planned	surgical elec	no sepsis	no ICUAW	4,25	11	1,02	1,4	215,555555555556	87	4,12309530923215	7,26	284,6462904	70,2607932	14	82	-1	6	4	14	yes	no	no	yes	yes	no	no	no
133	452	male	63	unplanned	medical	sepsis	ICUAW	3,333333333	6	1,09	1,3	118	428	109,113642678522	7,36	313,4712312	43,2374112	5	100	-3	7	5	5	yes	no	no	no	yes	no	no	yes
134	453	male	61	unplanned	medical	sepsis	no ICUAW	4	5	1,05	3,2	118	251	131,473533619456	7,4	299,0587608	108,093528	9	56	0	23	20	9	no	no	no	yes	yes	no	no	no
135	458	male	26	unplanned	surgical emerg	sepsis	no ICUAW	5	9	1,09	NA	332,5	116	135,838287752675	7,39	133,3153512	97,2841752	4	31	-1	9	4	4	no	no	no	no	no	no	yes	no
136	462	male	67	unplanned	medical	no sepsis	no ICUAW	4,666666667	9	1,14	NA	165	149	130,785285677015	7,37	201,7745856	124,3075572	7	98	0	12	7	7	no	yes	no	no	yes	no	no	yes
137	473	male	70	unplanned	surgical emerg	no sepsis	no ICUAW	5	5	0,78	1,9	113,333333333333	65	48,4756097560976	7,24	203,5761444	66,6576756	9	73	1	9	4	11	yes	no	no	yes	no	no	no	no
138	475	male	77	unplanned	medical	sepsis	no ICUAW	4	8	1,15	6,1	84,2857142857143	343	125,34375	7,11	237,8057616	82,8717048	8	69	-2	11	9	10	yes	no	no	yes	no	no	no	yes
139	477	male	55	unplanned	medical	no sepsis	ICUAW	3	17	1,07	4,3	107,5	127	134,701267350634	7,257	187,3621152	97,2841752	9	61	1	17	17	11	no	no	no	yes	no	no	no	no
140	478	male	19	unplanned	medical	no sepsis	no ICUAW	5	5	1,1	1,4	355,71	85	172,301228183581	7,33	138,7200276	97,2841752	2	59	-5	5	4	4	no	no	no	no	yes	no	no	no
141	480	female	43	unplanned	medical	sepsis	ICUAW	0,333333333	30	0,87	NA	130	12	197,809973045822	7,18	181,9574388	93,6810576	13	85	-4	51	45	20	yes	no	no	yes	yes	yes	no	yes
142	482	male	65	unplanned	medical	sepsis	no ICUAW	4	6	1,22	NA	90	234	75,81449955973	7,13	212,5839384	86,4748224	8	22	-5	7	6	9	yes	no	no	yes	yes	no	yes	yes
143	483	female	56	unplanned	surgical emerg	sepsis	ICUAW	2,5	7	0,83	19,8	168,333333333333	20	6,83785343335257	7,16	288,249408	45,03897	16	107	-5	21	16	23	no	no	no	yes	yes	no	yes	yes
144	484	female	62	unplanned	medical	sepsis	no ICUAW	4	7	1,03	1,6	72,85	231	147,166712291267	7,16	156,7356156	126,109116	9	73	1	12	8	9	yes	no	no	yes	no	no	no	no
145	485	male	71	unplanned	medical	sepsis	no ICUAW	5	4	1,13	4,3	144	281	118,85827889804	7,08	232,4010852	82,8717048	10	100	-5	6	5	10	yes	no	no	yes	no	no	no	yes
146	489	female	24	planned	surgical elec	sepsis	ICUAW	1,416666667	13	0,85	3,2	240	134	42,6675094816688	7,32	239,6073204	50,4436464	10	51	-5	98	56	18	no	no	no	yes	yes	no	yes	yes
147	491	male	48	unplanned	medical	sepsis	ICUAW	3,666666667	6	0,84	8,6	126	93	176,622677080528	7,16	201,7745856	68,4592344	9	72	-4	8	6	9	no	no	no	yes	yes	no	no	no
148	496	female	62	unplanned	medical	sepsis	ICUAW	3,5	3	1,05	1,9	267,5	148	70,042194092827	7,35	183,7589976	68,4592344	9	64	2	5	3	9	yes	no	no	yes	no	no	yes	no
149	497	female	71	unplanned	medical	sepsis	ICUAW	2,2	10	0,96	5,6	116,666666666667	220	5,75221238938053	7,19	324,280584	97,2841752	15	133	-4	47	39	15	yes	no	no	yes	yes	no	no	yes
150	507	male	57	unplanned	surgical emerg	sepsis	no ICUAW	4,7	5	1,09	4,7	155,555555555556	121	101,547987616099	7,26	205,3777032	99,085734	11	102	-3	8	5	11	yes	no	no	yes	no	no	yes	no
151	509	female	68	unplanned	medical	no sepsis	no ICUAW	5	6	1,02	0,8	147,5	208	133,534839325485	7,19	261,226026	48,6420876	8	81	0	10	7	8	yes	yes	yes	no	yes	no	no	no
152	510	male	52	planned	surgical elec	no sepsis	ICUAW	3,5	16	0,86	8	94	70	1,15420415761713	7,28	174,7512036	99,085734	12	55	-5	22	12	16	no	no	no	no	yes	no	no	no
153	514	female	73	planned	surgical elec	no sepsis	ICUAW	2,666666667	5	1,1	2,3	580,952380952381	108	42,3496416329074	7,29	259,4244672	72,062352	8	41	-1	6	4	8	yes	no	no	yes	no	no	no	yes
154	520	female	69	planned	surgical elec	sepsis	no ICUAW	4,5	5	1,04	1,4	85,3125	172	67,8043536683687	7,11	183,7589976	90,07794	8	62	2	5	3	8	no	no	no	yes	yes	no	yes	no
155	523	male	81	unplanned	medical	sepsis	ICUAW	2,833333333	5	1,08	3,1	277,5	129	75,1139471285324	7,17	273,8369376	104,4904104	11	95	-5	4	3	11	yes	no	no	yes	yes	no	no	yes
156	524	male	72	unplanned	surgical emerg	no sepsis	ICUAW	3,833333333	6	1,11	4,9	158,333333333333	63	187,96992481203	7,35	149,5293804	97,2841752	11	78	-4	9	6	13	no	no	no	yes	no	no	no	no
157	526	male	37	unplanned	medical	sepsis	no ICUAW	4,5	6	0,66	1,6	286,666666666667	80	2,59019426456984	7,29	180,15588	111,6966456	10	78	-3	4	2	10	no	no	no	no	yes	no	yes	no
158	530	female	60	unplanned	medical	sepsis	no ICUAW	4	5	0,92	5,2	206,67	111	103,484320557491	7,25	192,7667916	102,6888516	10	72	-5	15	11	10	no	no	no	yes	yes	no	no	no
159	533	male	64	unplanned	medical	sepsis	ICUAW	1,25	8	0,92	5	191,25	316	58,051742344245	7,23	255,8213496	64,8561168	9	82	-2	6	4	9	yes	no	no	yes	yes	no	yes	no
160	537	male	64	unplanned	medical	sepsis	ICUAW	1,666666667	11	0,93	6	260	29	78,8117394416607	7,11	127,9106748	73,8639108	11	115	-5	29	26	11	no	no	no	yes	yes	no	yes	no
161	539	female	71	unplanned	medical	no sepsis	no ICUAW	4,125	7	1,01	0,7	247,5	157	159,90969581749	7,4	192,7667916	102,6888516	6	36	-2	6	4	6	no	no	no	no	yes	no	no	no
162	540	male	50	unplanned	surgical emerg	sepsis	no ICUAW	5	6	0,96	3,3	248,75	127	207,308377896613	7,25	248,6151144	61,2529992	10	68	0	5	4	11	no	no	no	yes	no	yes	yes	no
163	544	female	63	unplanned	medical	sepsis	ICUAW	1,666666667	6	0,83	4,5	105	51	39,4211065573771	7,23	223,3932912	84,6732636	14	149	-4	10	8	17	no	no	no	yes	yes	no	yes	yes
164	550	male	79	unplanned	surgical emerg	no sepsis	no ICUAW	4	17	0,91	8,4	125	35	19,872	7,19	223,3932912	81,070146	13	123	-3	22	19	18	no	no	no	yes	yes	no	no	yes
165	551	male	81	unplanned	surgical emerg	no sepsis	no ICUAW	4	7	0,98	6,6	195,555555555556	203	69,2146840148699	7,28	243,210438	97,2841752	9	106	0	11	9	12	yes	no	no	yes	yes	no	no	no
166	562	male	25	unplanned	medical	sepsis	ICUAW	3	2	1,03	1,7	194,285714285714	152	184,138486312399	7,42	153,132498	88,2763812	8	49	0	16	15	11	yes	no	no	yes	yes	no	no	no
167	563	male	43	planned	surgical elec	sepsis	ICUAW	2,833333333	16	0,99	4,5	58,8235294117647	114	72,096463022508	7,13	226,9964088	81,070146	9	37	-5	23	17	13	no	no	no	yes	yes	yes	no	no
168	568	female	40	unplanned	surgical emerg	sepsis	no ICUAW	5	9	0,99	11,7	197,5	65	15,7853403141361	7,17	156,7356156	19,8171468	9	76	-2	7	4	15	yes	no	no	yes	yes	no	no	no
169	569	female	63	unplanned	medical	sepsis	no ICUAW	5	9	0,94	2,3	122	327	218,091639111951	7,24	347,7008484	52,2452052	9	77	2	6	2	9	yes	yes	no	yes	yes	yes	no	no
170	570	male	48	unplanned	medical	no sepsis	no ICUAW	5	16	1,06	2,4	231,111111111111	115	113,975576662144	7,28	187,3621152	88,2763812	6	66	-3	13	11	7	yes	no	no	no	no	no	no	no
171	571	male	32	unplanned	medical	no sepsis	ICUAW	2	27	1,05	4,8	242,5	130	43,5318813959591	7,2	192,7667916	64,8561168	3	44	-5	33	23	17	no	no	no	no	no	no	no	no
172	573	female	73	unplanned	surgical emerg	sepsis	ICUAW	1,5	21	0,92	3,2	155	71	87,3769542559351	7,1	225,19485	90,07794	8	83	-4	18	17	15	no	no	no	no	yes	yes	yes	no
173	574	female	42	unplanned	medical	no sepsis	no ICUAW	5	4	0,97	11,4	275	256	130,205872426595	7,23	210,7823796	120,7044396	4	79	-3	4	3	4	no	yes	no	no	yes	no	no	no
174	576	male	56	unplanned	medical	sepsis	no ICUAW	5	14	1,1	2,3	123,333333333333	213	99,9697336561743	7,28	236,0042028	126,109116	7	47	0	6	4	7	no	no	no	no	yes	no	yes	no
175	582	female	78	unplanned	surgical emerg	sepsis	ICUAW	0,833333333	14	0,81	7	162,222222222222	128	21,2341197822142	7,32	529,6582872	108,093528	11	128	-1	32	25	14	no	no	no	yes	yes	no	yes	yes
176	584	female	79	unplanned	medical	no sepsis	no ICUAW	4	8	1,07	1,4	140	332	118,52723604573	7,23	198,171468	133,3153512	7	77	1	6	5	8	yes	no	no	yes	no	no	no	no
177	586	male	79	unplanned	surgical emerg	sepsis	ICUAW	2,5	14	0,99	5,8	151,5	44	26,9970655363547	7,26	317,0743488	91,8794988	11	86	-5	18	16	17	no	no	no	yes	yes	no	yes	no
178	592	female	66	unplanned	medical	sepsis	ICUAW	2,833333333	12	0,76	3,1	215	42	12,2413290585835	7,15	196,3699092	70,2607932	11	138	0	17	14	15	yes	yes	no	yes	yes	no	no	yes
179	593	female	65	unplanned	medical	sepsis	no ICUAW	4,5	9	0,82	5,6	84,375	12	5,41449984704803	7,1	158,5371744	84,6732636	15	113	-3	8	7	15	no	no	no	yes	yes	no	yes	no
180	596	male	61	unplanned	surgical emerg	sepsis	ICUAW	2,9	6	1	3,3	237,5	140	76,6187050359712	7,27	180,15588	106,2919692	7	38	-3	5	4	9	yes	no	no	no	no	no	no	no
181	597	male	76	unplanned	medical	sepsis	ICUAW	1,166666667	5	0,99	3,8	162,5	127	18,2089552238806	7,37	226,9964088	82,8717048	12	125	-3	7	6	13	no	no	no	yes	yes	no	no	yes
182	598	male	61	unplanned	medical	no sepsis	no ICUAW	5	7	1,08	1,7	300	161	86,8092196612052	7,35	171,148086	117,101322	5	37	1	4	3	5	no	no	no	no	no	no	no	no
183	599	female	50	unplanned	medical	no sepsis	ICUAW	1,8	7	1,05	3,7	128	156	0,924628747548333	7,33	181,9574388	109,8950868	10	55	-3	14	9	12	yes	no	no	no	yes	no	no	no
184	623	male	63	unplanned	medical	sepsis	no ICUAW	4	9	1,04	1,5	157,5	15	162,637665198238	7,38	275,6384964	63,054558	10	105	0	28	23	15	yes	no	no	no	no	no	no	yes
185	626	male	71	unplanned	medical	sepsis	no ICUAW	4	4	1,06	2,6	300	136	90,8960573476703	7,12	180,15588	95,4826164	9	149	-4	7	5	9	yes	no	no	yes	yes	no	yes	no
186	637	male	56	planned	surgical elec	no sepsis	no ICUAW	5	6	1,13	NA	142	207	144,573082489146	7,27	245,0119968	167,5449684	6	41	-3	6	5	6	no	no	no	no	yes	no	no	no
187	638	female	71	unplanned	medical	sepsis	no ICUAW	4	8	1,11	1,2	305,714285714286	405	58,7837837837838	7,3	217,9886148	122,5059984	11	117	-5	7	6	11	no	no	no	yes	yes	no	no	no
188	640	male	42	planned	surgical elec	no sepsis	no ICUAW	5	7	0,96	1,6	210	104	207,091737150293	7,24	288,249408	90,07794	10	67	-4	5	3	11	yes	no	no	yes	yes	no	no	no
189	642	female	74	unplanned	medical	sepsis	no ICUAW	4	6	1,14	1,9	293,333333333333	254	102,079235740377	7,3	232,4010852	99,085734	3	76	-3	28	21	7	yes	no	no	no	yes	yes	no	no
190	645	female	25	unplanned	medical	sepsis	ICUAW	1,833333333	3	1,04	3,8	246,666666666667	134	131,795302013423	7,33	156,7356156	99,085734	10	67	-4	6	3	10	no	no	no	yes	yes	no	yes	no
191	647	male	36	unplanned	medical	sepsis	no ICUAW	4	3	0,98	2	324	97	223,019142234068	7,41	174,7512036	100,8872928	8	84	-1	8	4	9	no	no	no	no	no	no	yes	no
192	652	female	73	planned	surgical elec	no sepsis	no ICUAW	4,666666667	15	0,5	2,4	181,875	89	12,7390599675851	7,22	236,0042028	97,2841752	12	77	-1	12	6	13	no	no	no	yes	no	no	no	no
193	654	male	58	unplanned	medical	sepsis	ICUAW	3	2	0,92	3,5	90	216	168,925410872314	7,08	216,187056	102,6888516	8	61	0	5	4	8	no	no	no	yes	yes	yes	no	no
194	658	male	61	unplanned	medical	sepsis	no ICUAW	4,333333333	6	0,81	NA	343,333333333333	233	129,086932750137	7,16	239,6073204	90,07794	5	38	0	7	6	7	yes	no	no	no	no	no	no	no
195	671	male	75	planned	surgical elec	no sepsis	no ICUAW	4	16	0,68	3,4	112,5	76	107,744680851064	7,15	232,4010852	63,054558	9	67	-3	9	4	9	no	no	no	no	yes	no	no	no
196	675	female	59	unplanned	medical	sepsis	no ICUAW	4	7	0,97	2,2	208,571428571429	87	12,241653418124	7,19	324,280584	64,8561168	11	87	-5	8	5	13	no	no	no	yes	yes	yes	yes	no
197	678	male	72	unplanned	medical	sepsis	ICUAW	1,666666667	66	1,18	2,7	342,857142857143	120	101,547552054024	7,21	205,3777032	106,2919692	9	78	-1	15	11	10	no	no	no	no	yes	no	no	yes
198	681	female	64	unplanned	medical	sepsis	no ICUAW	4,5	9	0,88	6,2	205	105	0,355618776671408	7,21	189,163674	84,6732636	16	143	-1	18	4	16	yes	no	no	yes	yes	no	yes	no
199	682	male	22	unplanned	surgical emerg	sepsis	no ICUAW	5	2	1,06	1,2	353,333333333333	455	67,3022598870056	7,39	163,9418508	108,093528	1	25	-1	6	4	1	no	no	no	no	yes	no	no	no
200	683	female	66	planned	surgical elec	sepsis	no ICUAW	5	5	1	1,9	456,666666666667	116	94,2547876769359	7,28	207,179262	104,4904104	8	44	-2	5	4	8	no	no	no	yes	no	no	no	no
201	684	female	53	unplanned	medical	sepsis	ICUAW	1,333333333	6	0,93	5,8	177,5	42	11,2571793235482	7,29	169,3465272	84,6732636	16	98	0	8	8	18	no	no	no	no	no	no	yes	yes
202	685	female	57	unplanned	surgical emerg	sepsis	no ICUAW	4,666666667	6	1,04	NA	286,666666666667	505	82,4283383826614	7,35	461,1990528	72,062352	3	24	0	7	5	5	yes	no	no	no	yes	no	yes	no
203	691	female	70	planned	surgical elec	no sepsis	ICUAW	3,5	9	1,12	5	97,5	99	8,79	7,15	239,6073204	100,8872928	14	NA	-4	38	32	14	no	no	no	yes	yes	no	no	no
204	694	female	47	planned	surgical elec	no sepsis	no ICUAW	5	15	0,92	4,4	240	150	197,632575757576	7,33	261,226026	104,4904104	9	46	-1	6	3	9	no	no	no	no	no	no	no	no
205	696	male	44	unplanned	surgical emerg	sepsis	no ICUAW	4	7	1,09	5,8	333,333333333333	195	156,503642039542	7,09	158,5371744	73,8639108	8	78	-3	8	6	8	yes	no	no	yes	yes	no	yes	no
206	697	male	43	planned	surgical elec	no sepsis	no ICUAW	5	15	1,05	12,2	95	87	25,4151135208404	7,24	448,5881412	64,8561168	17	73	-4	11	7	17	no	no	no	yes	yes	no	no	no
207	698	female	64	planned	surgical elec	no sepsis	ICUAW	0,25	10	1,02	3,4	107,5	100	125,983013526266	7,2	338,6930544	88,2763812	9	61	-4	19	17	13	yes	no	no	yes	no	no	no	no
208	701	female	67	planned	surgical elec	sepsis	ICUAW	0	10	1,04	3,9	355	150	39,59	7,34	389,1367008	165,7434096	8	71	-5	18	17	11	yes	yes	no	yes	yes	no	no	no
209	702	female	78	unplanned	surgical emerg	no sepsis	ICUAW	3	7	0,84	4,8	133,33	103	80,6654676258993	7,28	217,9886148	93,6810576	6	124	-5	5	4	12	no	no	no	no	no	no	no	no
210	708	female	86	unplanned	medical	sepsis	ICUAW	2,5	4	1,04	3,2	346,666666666667	238	127,670250896057	7,14	236,0042028	59,4514404	9	100	-1	5	3	9	no	no	no	yes	yes	yes	no	no
211	710	female	64	unplanned	medical	sepsis	no ICUAW	4	5	0,9	7,2	129	130	134,69	7,2	187,3621152	70,2607932	11	NA	0	7	3	11	yes	no	no	yes	yes	no	yes	no
212	712	female	65	unplanned	medical	sepsis	no ICUAW	4	26	0,84	3,3	97,5	117	25,08	6,87	266,6307024	68,4592344	13	NA	-4	14	11	16	yes	no	no	yes	yes	no	yes	no
